# Supplementary material for: Treatment With Remdesivir Alone or in Combination With GS‐441524 in Cats With Ocular Involvement of Feline Infectious Peritonitis: An Observational Case Series
Source: J Vet Intern Med. 2025 Oct 1;39(6):e70253. doi: 10.1111/jvim.70253 (PMC12489177; doi:10.1111/jvim.70253)
Supplement: Supplementary file 2 — Table S1: jvim70253‐sup‐0002‐TableS1.xlsx. [file JVIM-39-e70253-s001.xlsx]

## Sheet: Sheet1
Cat	Signalment on presentation	Presenting signs	Service presented to	FIP Presentation	Outcome by 12 weeks	Weight (kg)	Body Condition Sore (out of 9)	Temperature (degrees Celcius)	Albumin g/L (RR 25-45 g/l)	Globulin g/L (RR 25-45 g/l)	A:G ratio	Bilirubin (RR 0.1-5.1 umol/L)	ALT (RR 5-60 U/l)	Creatinine (RR 20-177 umol/l)	PCV %	Neutrophil Concentration (RR 2.5-12.5 x10^9/L)	Lymphocyte Concentration (RR 1.5-7 x10^9/L)	Fluid analysis	Fluid appearance	TNCC (10e9/l)	Protein content (g/l)	Fluid comment	Additional diagnostics	days from admission to starting treatment	days hospitalised	Starting dosage remdesivir mg/kg	Oral dosage (mg/kg)	Total days remdesivir	Total days GS-441524	Co-morbidities	Concurrent neurological involvement	Bilateral ocular signs	Type of uveitis	Glaucoma	Days of glaucoma meds	Topical anti-inflammatory treatment	Number of days	Topical cycloplegic medication	Days of cycloplegic medication	Systemic treatment	Number of days of systemic anti-inflammatory medication	Resolution of uveitis after anti-viral course/last day of follow-up)	Day of Anti-viral Therapy on which uveitis resolution was noted
1	8m MN BSH	Pyrexia, lethargy, abdominal distension	Emergency to Internal Medicine	Effusive, pleural, peritoneal	Alive	4.4	4	37.6	17.7	55.2	0.320652	24.2	55	55	35	26.62	0.35	Peritoneal	clear and moderately yellow fluid	0.7	57	Neutrophilic inflammation		0	4	NA	19	NA	84		No	Yes	PaU	No		Ketorolac	108	Cyclopentolate	21	Meloxicam started but stopped due to compliance issues		Resolved OD, minimal OS then LTF	OD: 63, OS: LTF
2	14m FN DSH	Lethargy, abdominal effusion	Emergency to Internal Medicine	Effusive, peritoneal	Alive	2.9	3	40.3	14.8	56.1	0.263815	28	46	56	23	46.18	0.95	Peritoneal	mildly turbit, moderately yellow, thin fluid	0.4	51	Protein-rich transudate	IHC not supportive of FIP but only scant cells	1	4	10	13	3	81		No	Yes	AU	No		Ketorolac	43					Yes	44
3	13m MN DSH	Pyrexia, lethargy, uveitis OS	Emergency to Internal Medicine	Non-effusive	Alive	3.4	4	39	25.4	61.9	0.410339	2.6	39.1	82	34	8.7	0.66	NA	NA	NA	NA	NA		1	7	20	22	3	81		No	Yes	PaU	Yes, developed OD day 24, brinzolamide prescribed	35	Prednisolone acetate	25	Atropine	1	Meloxicam	98	Yes	25
4	60m ME Sphynx	Uveitis OD	Emergency to Ophthalmology	Non-effusive	Alive	4.3	4	37.4	23.4	65.9	0.355083	2.5	172.9	78	29	12.4	0.83	NA	NA	NA	NA	NA	Liver FNA: vacuolar hepatopathy, renal FNA: non-diagnostic, globe histopathology: see SM	5	1 then returned to IM 5 days later and hospitalised for 5 days	20	20	5	79	Cardiomyopathy, renomegaly, corneal ulceration	No	No	AU	Yes, developed OD day 1, brinzolamide prescribed	8 until enucleation	Ketorolac	16 until enucleation	Atropine	16	Meloxicam	16 until diarrhea	Yes, affected eye enucleated
5	17m MN Siberian	Lethargy, hyporexia, ocular discoloration OD	Emergency to Internal Medicine	Non-effusive	Alive	6	7	39.1	19.6	74.6	0.262735	2.8	41.2	52	27	12.58	0.4	NA	NA	NA	NA	NA	Jejunal lymph node, splenic FNA: reactive, liver FNA: mild macrophagic inflammation. FCoV serology >1:1600. Histopathology of affected globe: panuveitis	3	8	20	21	5	59		No	Yes	AU	Yes, developed OD day 52, brinzolamide prescribed	ongoing	Ketorolac	ongoing	Cyclopentolate	22			Yes continues on bromfenac and brinzolamide for secondary glaucoma	51
6	7m FE Ragdoll	Pyrexia, abdominal effusion	Emergency to Internal Medicine	Effusive, peritoneal	Alive	1.91	3	39.7	13.3	46.9	0.283582	25.4	85.3	30	15	15.65	2.51	Peritoneal	clear, moderately yellow, thin	0.4	49	Protein-rich modified transudate	Jejunal lymph node FNA: mixed neutrophili and macrophagic inflammation, FCoV RT-PCR positive	0	16	15 increased to 20 following identification of ocular involvement	20	13	71		No	No	AU	No		1. Dexamethasone 2. Ketorolac	1. 39 2. 81	Cyclopentolate	41			LTF
7	5m ME BSH	Lethargy, abdominal distension	Emergency to Internal Medicine	Effusive, peritoneal	Euthanized	2.98	4	38.4	17.6	47.9	0.367432	67.8	71	24	24	sample clotted	sample clotted	Peritoneal	yellow, clear fluid	0.5	80	Protein rich transudate	FCoV positive PCR peritoneal fluid	1	5	NA	17	5	Euthanasia		No	Yes	PaU	No		Ketorolac	5 until death	Cyclopentolate	5 until death	Meloxicam	4 until death	Euthanized, gastric bleed
8	26m ME Burmese	Lethargy, abdominal distension	Emergency to Internal Medicine	Effusive, peritoneal	Alive	4.8	5	38.6	21.7	56.5	0.384071	7	62	112	35	17.45	0.54	Peritoneal	watery, clear, pale yellow fluid	8.49	88	Exudate with mixed neutrophilic and macrcophagic inflammation	FCoV RT-PCR positive	1	3	NA	16	NA	84	Corneal ulceration	No	No	PaU	No		Bromfenac	54	Cyclopentolate	21	Meloxicam	53	Yes	54
9	17m FN BSH	Pyrexia, diarrhea, vision loss	Emergency to Internal Medicine	Non-effusive	Alive	3.62	4	39	19.4	105.6	0.183712	10	79.2	98	29	11.3	1.46	NA	NA	NA	NA	NA	Liver and jejunal lymph node FNA: can't exclude mild mixed inflammation, FCoV antibodies >1280, alpha-1 AGP 2910 ug/ml	2	10	20	21	5	79	Corneal ulceration	No	Yes	PaU	No		Bromfenac	70	Atropine	5	Meloxicam followed by Robenacoxib due diarrhea	22	Yes	20
10	31m MN DSH	Lethargy, anorexia, pyrexia, abdominal effusion	Emergency to Internal Medicine	Effusion, peritoneal	Alive	4.25	3	39	13.4	27.2	0.492647	83.8	29.5	46	25	9.53	0.2	Peritoneal	moderately cloudy, moderately yellow and thin fluid	0.8	32	Predominantly neutrophilic and macrophagic inflammation	ICC: Corona-positive intramacrophage material from peritoneal effusion fluid, liver and abdomenal lymph node FNA: mild neutrophilic inflammation	1	8	10	12	5	79		No	Yes	PU	No								LTF
11	1m ME Maine Coon	Altered mentation	Emergency to Internal Medicine	Non-effusive	Alive	0.82	2	40.3	31.1	36.7	0.847411	2.3	82.3	36	29	34.22	1.5	NA	NA	NA	NA	NA		1	6	20	17	4	81		Yes	Yes	PaU	No		Flurbiprofen	5					LTF
12	43m MN DSH	Lethargy, jaundice, anorexia	Emergency to Internal Medicine	Effusive, peritoneal	Euthanized	5.28	3	36.5	15.7	39.9	0.393484	112.5	47.2	47	13	11.51	0.25	NP	NP	NP	NP	NP		0	1	20	NA	NA	NA		Yes	Yes	PaU	No		Ketorolac	1					Euthanized, worsening neurological status
13	5.5m FE Ragdoll	Lethargy, ataxia	Neurology	Non-effusive	Alive	1.23	5	38.2	22.9	52.4	0.437023	2.5	55.2	54	33	11.4	1.65	NA	NA	NA	NA	NA	MRI: generalized hydrocephalus, contrast-enhancing material in fourth ventricle, ependymal contrast enhancement	1	6	20	20	5	79		Yes	No	PaU	No								Yes	39
14	24m FN Turkish Van	Pyrexia, jaundice, abdominal effusion	Emergency to Internal Medicine	Effusive, peritoneal	Alive	3.6	4	38	20.4	54	0.377778	54	16.3	48	21	9.31	0	Peritoneal	mildly turbid, moderate yellow, thin	0.3	62	Protein-rich transudate		1	6	15	17	5	79		No	No	PU	No								LTF
15	7m ME Ragdoll	Lethargy, anorexia, abdominal effusion	Emergency to Internal Medicine	Effusive, peritoneal	Euthanized	3	3	39.2	17.6	43.3	0.406467	42.8	24.3	28	31	8.01	0.17	Peritoneal	clear, moderately yellow, thin	0.2	51	Protein-rich modified transudate		1	1	13	NA	NA	NA		No	Yes	PU	No								Euthanized, deterioration in sytemic health
16	9m MN Maine Coon	Chronic diarrhea, weight loss, anemia	Emergency to Internal Medicine	Non-effusive	Alive	3.75	3	38.7	25.1	61.1	0.410802	3.3	80.9	83	21	5.1	2.1	NA	NA	NA	NA	NA	alpha 1-AGP 3072 ug/ml	3	11	20	15	4	Excluded	Congestive heart failure	No	Yes	PaU	No		1. Prednisolone acetate 2. Ketorolac	1. 8 2. Ongoing until excluded			Prednisolone 1.3mg/kg/day		Excluded
17	6m ME BSH	Pyrexia, lethargy, anorexia	Internal Medicine	Non-effusive	Alive	3.6	4	40.2	21.4	54.2	0.394834	56.2	85	53	27	10.87	0.36	NA	NA	NA	NA	NA	Jejunal lymph node FNA: reactive with mild neutrophilic/macrophagic inflammation	0	6	15	14	6	78		No	No	PU	No								LTF
18	7m FE BSH	Lethagry, hyporexia	Emergency to Internal Medicine	Effusive, peritoneal	Euthanized	1.81	3	37.6	12.3	40.8	0.301471	78.6	100.7	19	17	8.68	0.48	Peritoneal	mildly turbid, moderately yellow, thin fluid	0.5	25	Neutrophilic inflammation	Post mortem: granulomatous lesions and vasculitis	1	3	10	NA	2	Euthanasia		Yes	Yes	PaU	No								Euthanized, deterioration in sytemic health
19	6m ME BSH	Lethargy, hyporexia, weakness	Internal Medicine	Effusive, peritoneal	Alive	3.1	4	40.3	15.5	45.7	0.34	23.1	23.2	36	28	11.16	0.12	Peritoneal	moderately turbid and yellow	1.22	48	Mild neutrophilic and macrophagic inflammation		1	12	10mg/kg for 9 days then increased to 15mg/kg for 2 days followed by 10mg/kg for the remaining 31 days	16	42	42	Anterior lens luxation and cataracts	No	Yes	PU	No								LTF
20	5m FE DSH	Uveitis OS, partial seizures	Ophthalmology	Non-effusive	Alive	1.5	NP	NP	24	66	0.363636	3	16	39	32.2	6.74	3.24	NA	NA	NA	NA	NA	MRI: Diffuse pachymeningeal enhancement and mesencephalic aqueduct enhancement, CSF: mononuclear pleocytosis, positive PCR for FCoV, alpha 1 AGP 1250 ug/ml, FCoV serology 2560, globe histopathology: see SM	0	1	20	20	14	70	Corneal ulceration	Yes	Yes	PaU	Yes, developed OS day 89, dorzolamide prescribed	139 until enucleation	1. Prednisolone acetate 2. Ketorolac/Bromfenac	1. 14 until corneal ulceration 2. OD 84, OS 169 until enucleation	Tropicamide	20	1. Prednisolone 1.3mg/kg/day, 2. Levetiracetam 40mg/kg/day	1. 36 2. 58	Yes, eye with refractory glaucoma enucleated	71
